# Supplementary material for: ATP10A deficiency results in male-specific infertility in mice
Source: Front Cell Dev Biol. 2024 Feb 13;12:1310593. doi: 10.3389/fcell.2024.1310593 (PMC10896839; doi:10.3389/fcell.2024.1310593)
Supplement: Supplementary file 1 [file Table2.XLSX]

## Sheet: Supp.Table 1
Figure 1 (all 10D -/-)	10A+/+ (WT)	10A-/- (KO)		Supplemental Table 1. Characteristics of mice used in this study. The table includes information on sex, sample size, age and body mass at time of sacrifice, mating study information, and statistical outlier testing.
(A) Vas deferens WB
n	1	1
Body mass at sacrifice (g)	did not measure	did not measure
Age at sacrifice (weeks)	7	8
Outliers removed by ROUT analysis	N/A	N/A
(A) Testes WB
n	1	1
Body mass at sacrifice (g)	23	24
Age at sacrifice (weeks)	8	8
Outliers removed by ROUT analysis	N/A	N/A
(B) Vas deferens IF
n	1	2
Avg. body mass at sacrifice (g)	26	28.5
Avg. age at sacrifice (weeks)	11	15
Outliers removed by ROUT analysis	N/A	N/A
(C) Testes IF
n	2	2
Avg. body mass at sacrifice (g)	27.5	28.5
Avg. age at sacrifice (weeks)	17	17
Outliers removed by ROUT analysis	N/A	N/A
Figure 2 (all 10D -/-)
(A) Mating studies	Red text= Sire is 10A -/-			WT
Order: Sire (M) x Dam (F)	Average time parents housed together (weeks)		Average # of pups per litter	Testes mass (mg)	Body mass (g)
10A +/+ x 10A +/+ (1 pair)	20.9		6	220	23
10A +/+ x 10A -/- (2 pairs)	6.6		5	250	24
10A -/- x 10A +/+ (3 pairs)	9.8		N/A	240	22
10A +/- x 10A -/- (1 pair)	19.6		6	217	26
10A -/- x 10A +/- (3 pairs)	15.9		8.5	215.5	32
10A +/- x 10A +/- (5 pairs)	12		7.1	194.6	29
10A -/- x 10A -/- (3 pairs)	10.9		N/A	180.4	26
	10A+/+ (WT)	10A+/- (Het)	10A-/- (KO)	225.3	29
(B) Testes mass (g)/Body mass(g), (D), Caput Sperm cells/mL, (E) % sperm cell motility				211.6	30
n	9	2	14
Avg. body mass at sacrifice (g)	26.8	25	26.7	Het
Avg. age at sacrifice (weeks)	13.8	10.5	12	Testes mass (mg)	Body mass (g)
Outliers removed by ROUT analysis	0	0	0	212.1	25
				212.2	25
(C)Image of Testes	10A+/+ (WT)	10A+/- (Het)	10A-/- (KO)
				KO
n	1	N/A	1	Testes mass (mg)	Body mass (g)
Body mass at sacrifice (g)	23	N/A	22	200	24
Age at sacrifice (weeks)	11	N/A	11	190	24
Outliers removed by ROUT analysis	N/A	N/A	N/A	200	25
	10A+/+ (WT)	10A+/- (Het)	10A-/- (KO)	166	25
(F), Cauda Sperm cells/mL, (G) % sperm cell motility				123	27
n	3	N/A	3	134	25
Avg. body mass at sacrifice (g)	28	N/A	24	145.2	25
Avg. age at sacrifice (weeks)	22.3	N/A	10.7	205.6	28
Outliers removed by ROUT analysis	0	N/A	0	184.4	26
				164.2	27
				158.2	34
Figure 3 (all 10D -/-)	10A+/+ (WT)	10A-/- (KO)		134.9	32
(C) Seminiferous tubule scoring				141.4	30
n	6	12		161.1	27
Avg. body mass at sacrifice (g)	26	26.8
Avg. age at sacrifice (weeks)	12.2	11.6
Outliers removed by ROUT analysis	N/A	N/A
Figure 4 (all 10D -/-)	10A+/+ (WT)	10A-/- (KO)
(B) Plasma T
n	16	18
Avg. body mass at sacrifice (g)	33.5	33.8
Avg. age at sacrifice (weeks)	14.1	15.4
Outliers removed by ROUT analysis	3	1
(C) LH	10A+/+ (WT)	10A-/- (KO)
n	11	17
Avg. body mass at sacrifice (g)	26	27
Avg. age at sacrifice (weeks)	11.5	11.1
Outliers removed by ROUT analysis	0	1
(D) FSH	10A+/+ (WT)	10A-/- (KO)
n	11	18
Avg. body mass at sacrifice (g)	26	27
Avg. age at sacrifice (weeks)	11.5	11.1
Outliers removed by ROUT analysis	1	0
(E) Inhibin B	10A+/+ (WT)	10A-/- (KO)
n	11	15
Avg. body mass at sacrifice (g)	26	27.3
Avg. age at sacrifice (weeks)	11.5	11.1
Outliers removed by ROUT analysis	0	0
Figure 5 (Testes, all 10D -/-)	10A+/+ (WT)	10A-/- (KO)
n	2023-06-08	2023-06-08
Avg. body mass at sacrifice (g)	27.4	28
Avg. age at sacrifice (weeks)	14.5	14.1
Outliers removed by ROUT analysis	0	LHR: 1, pAkt: 1
Supplemental Figure 2	10A+/+ (WT)	10A-/- (KO)
Images of reproductive tissues
n	2	3
Avg. body mass at sacrifice (g)	23.5	23.7
Avg. age at sacrifice (weeks)	11	9.7
Outliers removed by ROUT analysis	N/A	N/A
Supplemental Figure 3	10A+/+ (WT)	10A-/- (KO)
(A,B,C) Testes images
n	2	2
Avg. body mass at sacrifice (g)	27.5	28.5
Avg. age at sacrifice (weeks)	17	17
Outliers removed by ROUT analysis (for gray value comparison)	1	0
Supplemental Figure 4 (All 10D +/+)				10A +/+ 10D +/+
(B) Mating studies	Red text= Sire is 10A -/-			Testes mass (mg)	Body mass (g)
Order: Sire (M) x Dam (F)	Average time parents housed together (weeks)		Average # of pups per litter	194.3	36
10A +/+ x 10A -/- (2 pairs)	8.9		5.8	204.2	29
10A -/- x 10A +/+ (2 pairs)	9.1		N/A	190.1	28
(C,D,E) Testes mass, Sperm cells/mL, sperm cell motility	10A+/+, 10D +/+	10A-/-, 10D +/+		210	26
n	4	5		10A -/- 10D +/+
Avg. body mass at sacrifice (g)	29.8	29.4		Testes mass (mg)	Body mass (g)
Avg. age at sacrifice (weeks)	18.5	17.8		143.7	32
Outliers removed by ROUT analysis	0	0		142.8	36
				137.5	27
Supplemental Figure 5	10A+/+ (WT)	10A-/- (KO)		169.5	27
(A,B) TUNEL Assay Results				146.8	25
n	3	3
Avg. body mass at sacrifice (g)	25.3	24.7
Avg. age at sacrifice (weeks)	11.7	9
Outliers removed by ROUT analysis	0	0
Supplemental Figure 6	10A+/+ (WT)	10A-/- (KO)
(B) AR
n	9	10
Avg. body mass at sacrifice (g)	27.8	25.9
Avg. age at sacrifice (weeks)	17.9	12.5
Outliers removed by ROUT analysis	0	0
(C) p-Akt
n	3	3
Avg. body mass at sacrifice (g)	28	24
Avg. age at sacrifice (weeks)	22.3	10.7
Outliers removed by ROUT analysis	0	0
Supplemental Figure 7 (Vas deferens, all 10D -/-)	10A+/+ (WT)	10A-/- (KO)
n	7	7
Avg. body mass at sacrifice (g)	15.4	15
Avg. age at sacrifice (weeks)	27.9	28.6
Outliers removed by ROUT analysis	0	0
