# Supplementary material for: ATP10A deficiency results in male-specific infertility in mice
Source: Front Cell Dev Biol. 2024 Feb 13;12:1310593. doi: 10.3389/fcell.2024.1310593 (PMC10896839; doi:10.3389/fcell.2024.1310593)
Supplement: Supplementary file 7 [file Table1.XLSX]

## Sheet: Norris et al. Table 1
Table 1. Histopathologic scoring of seminiferous tubules
Pathologic features of germ cells in seminiferous tubules
Vacuolation, apoptosis, disorganization, multinucleation, depletion, exfoliation, necrosis, and residual bodies
Score	Approximate portion of seminiferous tubules affected
0	0
1 (minimal)	< 5%
2 (mild)	5 — 25%
3 (moderate)	25 — 50%
4 (severe)	> 50%
